# Supplementary material for: Fetal whole heart blood flow imaging using 4D cine MRI
Source: Nat Commun. 2020 Oct 5;11:4992. doi: 10.1038/s41467-020-18790-1 (PMC7536221; doi:10.1038/s41467-020-18790-1)
Supplement: Supplementary file 10 — Source Data [file 41467_2020_18790_MOESM10_ESM.xlsx]

## Sheet: Figure 2d
Figure 2d	PC-SPGR v bSSFP Bland-Altman
	Mean Flow (ml s-1)
	Each measurement represents the mean flow measured using ROIs drawn across the phantom
	The y-axis represents the percentage difference between these values.
	PC-SPGR	PC-bSSFP
	0.790873	0.849282
	0.694397	0.679719
	0.659725	0.775465
	0.556026	0.53887
	0.863027	0.800919
	0.829968	0.793538
	0.745014	0.774992
	0.620746	0.678045
	0.743624	0.744906
	0.520288	0.561399
	0.61368	0.625901
	0.852173	0.832701
	0.750395	0.782762
	0.601406	0.692701
	0.683683	0.813935
	0.620522	0.775377
	0.615815	0.554385
	0.863963	0.843143
	0.616133	0.536116
	0.610718	0.723781

## Sheet: Figure 6a
Figure 6a	Healthy 24+2 GA
		Flow (ml min-1 kg-1)
	Time (ms)	AAo	DAo	MPA	SVC
	0	111.374	106.683	110.799	51.1452
	16.8721	132.596	114.502	128.983	60.9491
	33.7443	155.6	121.456	151.713	68.0157
	50.6164	174.9	136.83	178.65	72.0095
	67.4885	189.28	164.841	206.148	74.4223
	84.3606	200.348	194.79	229.015	74.1841
	101.233	207.338	221.309	242.113	71.6177
	118.105	212.472	238.784	242.341	69.9499
	134.977	203.797	243.091	231.035	69.4708
	151.849	182.027	234.828	210.754	71.546
	168.721	157.765	218.296	185.023	73.2156
	185.593	137.625	199.765	158.726	70.3425
	202.465	123.789	182.475	135.853	65.0095
	219.338	108.11	164.455	118.811	59.0975
	236.21	94.8835	143.397	107.086	54.3424
	253.082	86.3618	122.627	95.5777	50.3293
	269.954	80.3603	105.638	82.8016	48.6266
	286.826	70.9868	94.4613	70.2288	49.328
	303.698	59.9694	89.53	63.1641	49.1181
	320.57	51.1252	92.1287	63.6415	48.0736
	337.442	50.3023	92.052	68.131	46.4065
	354.315	60.0013	85.4394	73.5444	42.9637
	371.187	70.0673	82.4762	79.4243	38.3747
	388.059	79.663	85.0989	87.4802	36.2952
	404.931	93.1483	95.37	97.6	41.3618

## Sheet: Figure 6b
Figure 6b	RAA 32+3 GA
		Flow (ml min-1 kg-1)
	Time (ms)	AAo	DA	DAo	MPA	SVC
	0	94.7671	64.3927	64.2499	160.25	64.363
	17.8619	125.231	64.7001	70.8029	207.791	70.7613
	35.7238	169.333	66.6178	79.1381	262.414	76.3344
	53.5857	224.321	72.0211	94.5551	313.708	81.5958
	71.4477	284.26	81.2433	121.375	363.897	87.4362
	89.3096	336.777	91.9476	151.732	410.921	95.0543
	107.171	370.406	101.797	176.155	453.066	101.441
	125.033	379.598	110.17	191.732	481.452	102.268
	142.895	361.58	117.851	197.369	478.522	97.9116
	160.757	320.453	122.864	192.581	443.284	92.9176
	178.619	269.622	122.575	177.297	391.696	88.8443
	196.481	224.094	116.297	155.852	332.157	84.5458
	214.343	187.347	106.485	137.024	278.208	81.2206
	232.205	156.065	95.585	125.358	241.927	78.316
	250.067	130.917	84.6579	120.116	206.364	72.4752
	267.929	112.885	76.177	119.568	167.697	65.7702
	285.791	99.7418	71.4972	119.307	139.202	60.7667
	303.653	90.0709	69.0545	115.185	128.478	56.9801
	321.514	88.9644	66.8441	107.167	131.574	56.2629
	339.376	99.2947	64.0089	98.3667	143.194	60.44
	357.238	102.973	60.5664	91.6321	151.401	66.206
	375.1	92.6961	59.0668	86.0375	146.306	70.1115
	392.962	83.8822	60.7638	77.9296	137.361	70.3032
	410.824	80.8232	63.1459	67.6291	130.11	65.4886
	428.686	81.5346	64.378	61.7292	133.354	61.318

## Sheet: Figure 6c
Figure 6c	Vessels Mean Flow
	Mean Flow (ml min-1 kg-1)
	Each measurement represents the mean flow in the vessel across all timepoints in the cardiac cycle
	AAo	DA	DAo	MPA	SVC
	181	76	127	60	71
	103	100	151	59	48
	124	145	137	58
	96	84	225	66	31
	113	139	161	65	62
	183	120	257	76	83
	179	103	155	118	56
	227	80	147	60	54
	89	88	158	87	32
	128	137	124	32
	59	101	151	67
	84	104	128	82	45
	150	159	276	76	78
	191	123	139	122	70
	312		142	81	81
	99	108	150	80	58
	135	159	147	63
		135	220	54	47
	71	173	131	79	73
	129	191	296	70	126
	161	161	131	113	133
	189	83	183	60	58
	85	96	140	63	77
	161	164	152	83
		119	208	60	47
	100	141	105	86	84
	105	172	286	73	163
	199	157	132	123	93

## Sheet: Figure 6d
Figure 6d	Intra-Reader 1 Bland-Altman
	Mean Flow (ml min-1 kg-1)
	Each measurement represents the mean flow measured in one vessel
	Reader 1, Trial 1	Reader 1, Trial 2
	181	227
	103	89
	124	128
	96	59
	113	84
	183	150
	179	191
	76	80
	100	88
	145	137
	84	101
	139	104
	120	159
	103	123
	127	147
	151	158
	137	124
	225	151
	161	128
	257	276
	155	139
	60	60
	59	87
	58	32
	66	67
	65	82
	76	76
	118	122
	71	54
	48	32
	62	45
	83	78
	56	70

## Sheet: Figure 6e
Figure 6e	Intra-Reader 2 Bland-Altman
	Mean Flow (ml min-1 kg-1)
	Each measurement represents the mean flow measured in one vessel
	Reader 2, Trial 1	Reader 2, Trial 2
	312	189
	99	85
	135	161
	71	100
	129	105
	161	199
	108	96
	159	164
	135	119
	173	141
	191	172
	161	157
	142	183
	150	140
	147	152
	220	208
	131	105
	296	286
	131	132
	81	60
	80	63
	63	83
	54	60
	79	86
	70	73
	113	123
	81	58
	58	77
	47	47
	73	84
	126	163
	133	93

## Sheet: Figure 6f
Figure 6f	Inter-Readers Bland-Altman
	Mean Flow (ml min-1 kg-1)
	Each measurement represents the mean flow measured in one vessel
	Reader 1	Reader 2
	181	312
	103	99
	124	135
	113	71
	183	129
	179	161
	100	108
	145	159
	84	135
	139	173
	120	191
	103	161
	127	142
	151	150
	137	147
	225	220
	161	131
	257	296
	155	131
	60	81
	59	80
	58	63
	66	54
	65	79
	76	70
	118	113
	71	81
	48	58
	31	47
	62	73
	83	126
	56	133
	227	189
	89	85
	128	161
	84	100
	150	105
	191	199
	80	83
	88	96
	137	164
	101	119
	104	141
	159	172
	123	157
	147	183
	158	140
	124	152
	151	208
	128	105
	276	286
	139	132
	60	60
	87	63
	32	83
	67	60
	82	86
	76	73
	122	123
	54	58
	32	77
	45	84
	78	163
	70	93
